# Supplementary material for: Salmonella Typhimurium reprograms macrophage metabolism via T3SS effector SopE2 to promote intracellular replication and virulence
Source: Nat Commun. 2021 Feb 9;12:879. doi: 10.1038/s41467-021-21186-4 (PMC7873081; doi:10.1038/s41467-021-21186-4)
Supplement: Supplementary file 4 — Source Data [file 41467_2021_21186_MOESM4_ESM.xlsx]

## Sheet: Fig. 1
Fig. 1a
hpi/ECAR (mpH/min)	NT			STM
2	8.44	7.82	6.42	16.4	13.74	12.2
8	9.697	8.979	8.89	24.556	23.523	23.75
20	8.98	7.74	8.28	14.52	12.46	10.88
Fig. 1b
hpi/Basal OCR (pmol/min)	NT			STM
2	71.63	98.16	78.65	44.79	31.5	24.21
8	93.1	84.46	89	31.21	32.13	28.99
20	57.82	83.96	85.35	32.64	37.63	39.31
Fig. 1c
	STM 8 h/ NT
G6P/F6P	2.75572	2.42592	2.35282
FBP	4.81562	4.04122	2.55442
G3P/DHAP	4.15765	4.04585	6.57345
2PG/3PG	5.96767	8.73407	8.92327
PEP	4.33093	4.84433	5.52593
Pyruvate	1.70269	1.76499	2.18549
Lactate	2.16194	2.65774	3.07744
Cit/Icit	0.408131	0.406631	0.420531
α-KG	1.60605	1.78855	1.40165
Succ	3.22399	6.53089	3.93899
Fum	1.19116	1.25076	1.35086
Mal	0.42084	0.51064	0.48114
OAA	1.16055	0.836748	1.00675
6PG	1.10787	0.678467	0.697667
R5P	0.809011	1.32131	1.40471
E4P	1.09978	0.903683	0.873783
Serine	0.234332	0.215732	0.230232
Glycine	0.13257	0.12617	0.12547
GSH	0.486254	0.37632	0.50644
Fig. 1e
	Z-score
	NT			STM
Aldoa	-0.855948	-0.711943	-1.03748	1.0703	1.19201	0.343047
Bpgm	-0.539403	-0.619224	-1.35939	0.805476	0.430555	1.28199
Dld	0.181638	0.991078	-1.85338	-0.046731	-0.0124757	0.739872
Eno1	-1.10965	-1.25844	0.0526914	0.576673	1.28053	0.458191
Fbp1	-0.663139	-0.332671	-1.40339	0.354702	0.658733	1.38576
Gapdh	-0.864544	-1.16511	-0.418636	1.08097	1.23888	0.128441
Gpi1	0.505268	0.51671	-1.95194	0.452634	0.656304	-0.178975
Hk1	-0.0948106	-0.117332	-1.80724	0.743471	1.05293	0.222986
Hk2	-0.968313	-0.941215	-0.815577	0.892109	1.04977	0.783223
Hk3	-0.811687	-0.687982	-1.09373	1.00375	1.24236	0.34729
Hkdc1	-0.424724	-0.424724	-0.410652	2.04095	-0.379553	-0.401299
Ldha	-0.53789	-0.660996	-1.39268	0.934704	1.03811	0.618753
Pfkfb3	-0.886887	-0.884604	-0.953319	0.894116	1.06853	0.762164
Pfkl	-0.726354	-0.772181	-1.16252	0.820434	1.20107	0.639553
Pfkm	-1.57654	1.43492	0.605258	-0.175597	-0.235883	-0.0521527
Pfkp	-0.105773	0.13025	-1.93452	0.549847	0.712441	0.647753
Pgam1	-0.356466	-0.385802	-1.56096	0.761477	1.28035	0.261405
Pgam2	-0.213314	-0.981244	-1.11365	-0.0367783	1.19015	1.15484
Pgk1	-0.452278	-0.490564	-1.52365	0.935046	1.07094	0.460501
Pkm	-0.611156	-0.501799	-1.39559	0.889324	1.21283	0.406391
Slc2a1	-0.860801	-0.864789	-0.931759	0.863643	1.2766	0.517104
Tkt	-1.32388	-0.256445	-0.7349	0.0193533	1.20081	1.09506
Tpi1	-0.480084	-0.690775	-1.33221	0.923989	1.24619	0.332887
Acly	0.0529303	0.969192	1.42774	-0.729831	-0.921375	-0.798654
Aco2	0.18276	-0.112145	1.89042	-0.567241	-0.488018	-0.905771
Acss1	0.860386	1.57128	-0.179386	-0.823845	-0.541479	-0.886962
Dlat	1.35669	1.10061	-0.111237	-0.52258	-0.915775	-0.90771
Dld	0.181638	0.991078	-1.85338	-0.046731	-0.0124757	0.739872
Dlst	0.943226	0.890511	-1.78416	-0.313781	0.112961	0.151242
Fh1	0.695185	0.238704	1.54536	-0.901317	-0.704469	-0.873466
Idh1	1.04684	1.38071	0.0188075	-0.798543	-0.85626	-0.791555
Idh2	1.19159	0.943864	0.541546	-0.925174	-0.928658	-0.823169
Idh3a	1.05903	1.20167	0.315547	-0.594352	-1.08496	-0.896931
Idh3b	1.17467	1.16724	0.0240739	-1.11166	-0.284622	-0.969697
Idh3g	0.945709	1.00495	0.779791	-0.932604	-0.928672	-0.869172
Mdh1	1.08849	1.38505	-0.100274	-0.791338	-0.859217	-0.722708
Mdh2	0.777742	-0.498017	-1.81003	0.275445	0.689368	0.565493
Ogdh	0.2261	0.2261	1.79337	-0.748525	-0.767229	-0.72982
Pck2	1.37873	0.375176	0.591345	-1.09936	-1.18148	-0.0644079
Pcx	1.48748	-0.32775	-0.843846	-0.390038	-0.915032	0.989184
Pdha1	0.699859	0.857064	-1.72469	-0.194876	-0.409175	0.771814
Pdhb	0.0366188	0.780923	1.57318	-0.836508	-0.833645	-0.720568
Pdhx	-0.132458	1.21958	-1.79465	0.330338	-0.0282685	0.405451
Sdha	0.357538	0.408205	1.65669	-0.757136	-0.855546	-0.809751
Sdhc	1.06291	0.662123	0.980302	-0.98112	-0.966397	-0.757822
Sdhd	1.28243	1.0229	0.250684	-0.882436	-0.653689	-1.0199
Sucla2	0.687519	1.35905	-1.55611	-0.408514	-0.251424	0.169481
Suclg1	1.31142	1.08766	-0.0749105	-0.885306	-1.08863	-0.350231
Suclg2	1.13314	1.30534	-0.138375	-0.816415	-1.07779	-0.405901
G6pd	0.165996	0.493128	-2.01845	0.59958	0.439174	0.32057
H6pd	0.131678	0.178029	-1.9994	0.551994	0.54146	0.596238
Pgd	0.539048	0.864908	-1.93438	0.225861	0.399394	-0.094827
Pgls	0.497185	0.385722	1.59299	-0.947464	-0.745721	-0.782707
Pgm1	1.94574	-0.723443	-0.723443	-0.049687	-0.0457121	-0.403459
Pgm2	0.947845	1.56999	-0.643418	-0.603537	-0.475917	-0.794967
Prps1	1.52324	0.939915	-0.694689	-0.609802	-0.947171	-0.21149
Prps1l3	0.973807	1.24085	-1.53103	-0.217193	-0.310657	-0.155773
Prps2	1.26012	1.29101	-0.390135	-0.628408	-0.875505	-0.657088
Rpe	-0.0699734	0.892895	-1.81973	-0.215786	0.377521	0.835072
Rpia	1.12629	0.955112	-1.48601	-0.473835	-0.496162	0.374602
Taldo1	0.627101	1.00472	1.0646	-0.796446	-0.839014	-1.06096
Phgdh	0.0866112	1.83498	-0.0146799	-1.15971	-0.350849	-0.396356
Psat1	1.24272	0.277754	-1.80667	0.257493	-0.140143	0.168848
Psph	1.2961	0.635122	0.665473	-1.07802	-0.477746	-1.04093
Shmt1	1.36679	1.01719	0.0882338	-1.01053	-0.730842	-0.730842
Shmt2	1.47739	0.58126	0.236038	-1.19378	-0.993533	-0.107372
Gclc	0.380249	1.30563	0.920562	-1.01848	-0.844969	-0.742994
Gss	1.60215	0.655288	-0.0461548	-1.02784	-0.941613	-0.241829

## Sheet: Fig. 2
Fig. 2a				Fig. 2b				Fig. 2c
Fold intracellular replcation (20 h/2 h)		Relative fold replication (si-Pfkfb3/ si-Control)		Fold intracellular replcation (20 h/2 h)		Relative fold replication (PFK-15/ NT)		Serine			3PG
si-Control	si-Pfkfb3			NT	PFK-15			STM/NT	Heat-killed STM/NT		STM/NT	Heat-killed STM/NT
								0.73198	2.15524		4.43128	1.87128
9.12	3.11679	0.341753		6.10494	2.12739	0.34847		0.49235	3.69533		5.27128	2.45128
11.7456	6.8961	0.587124		6.6063	1.46721	0.222093		0.58146	2.67937		4.95128	1.33128
9.6686	3.8982	0.403182		5.95109	1.05114	0.176629
Fig. 2d					Fig. 2e
Fold change in phgdh transcription compared to untreated PMs					Serine level (absorbance at 450 nm)		Relative serine level (OE +/ OE -)		3PG level (aera)		Relative 3PG level (OE +/ OE -)
STM/NT	Heat-killed STM/NT				Phgdh OE (-)	Phgdh OE (+)			Phgdh OE (-)	Phgdh OE (+)
0.54	2.98				15.7326	85.3161	5.42289		6.608	4.0422	0.611713
0.34	2.55				26.8463	102.741	3.827		6.0269	4.1611	0.690421
0.32	1.85				35.6209	130.921	3.6754		4.8785	2.243	0.459772
Fig. 2f
Serine level (absorbance at 450 nm)		Relative serine level (si-Pfkfb3/ si-Control)		3PG level (aera)		Relative 3PG level (si-Pfkfb3/ si-Control)
si-Control	si-Pfkfb3			si-Control	si-Pfkfb3
21.7079	7.1617	0.329912		4.9777	11.6396	2.33835
13.2304	8.3122	0.628265		5.8386	21.1994	3.6309
31.6122	23.371	0.739303		7.3794	16.8549	2.28405
Fig. 2g				Fig. 2h				Fig. 2i
Fold intracellular replcation (20 h/2 h)		Relative fold replication (OE +/ OE -)		Fold intracellular replcation (20 h/2 h)		Relative fold replication (si-Pfkfb3/ si-Control)		Fold intracellular replcation (20 h/2 h)		Relative fold replication (NCT-503/ NT)
Phgdh OE (-)	Phgdh OE (+)			si-Control	si-Pfkfb3			NT	NCT-503
6.5411	4.66864	0.71374		7.96403	10.3083	1.29436		4.75714	8.5528	1.79788
9.03185	5.57647	0.617423		7.25134	9.11047	1.25638		4.95597	6.56548	1.32476
10.063	7.27966	0.723409		9.12676	13.1214	1.43768		5.26966	9.40513	1.78477

## Sheet: Fig. 3
Fig. 3a
Fold intracellular replcation (20 h/2 h)			Relative fold replication
wt	ΔpgtP	ΔpgtP+pPgtP	ΔpgtP /wt	ΔpgtP+pPgtP /wt
6.48634	1.39053	7.07273	0.214379	1.0904
6.60156	2.25385	8.9403	0.341411	1.35427
5.76786	1.34815	6.21951	0.233735	1.07831
Fig. 3b
Number of mice						Survival (%)
Days after infection	wt	ΔpgtP	ΔpgtP+pPgtP			Days after infection	wt	ΔpgtP	ΔpgtP+pPgtP
0	16	14	14			0	100	100	100
1	16	14	14			1	100	100	100
2	16	14	14			2	100	100	100
3	16	14	14			3	100	100	100
4	14	14	14			4	87.5	100	100
5	10	14	12			5	62.5	100	85.7143
6	4	14	6			6	25	100	42.8571
7	2	14	3			7	12.5	100	21.4286
8	0	14	0			8	0	100	0
9	0	13	0			9	0	92.8571	0
10	0	13	0			10	0	92.8571	0
11	0	13	0			11	0	92.8571	0
12	0	13	0			12	0	92.8571	0
13	0	12	0			13	0	85.7143	0
14	0	12	0			14	0	85.7143	0
15	0	12	0			15	0	85.7143	0
16	0	12	0			16	0	85.7143	0
17	0	12	0			17	0	85.7143	0
18	0	12	0			18	0	85.7143	0
19	0	12	0			19	0	85.7143	0
20	0	12	0			20	0	85.7143	0
Fig. 3c
Liver							Spleen
CFU/g organ			log10 (CFU /g organ)				CFU/g organ			log10 (CFU /g organ)
wt	ΔpgtP	ΔpgtP+pPgtP	wt	ΔpgtP	ΔpgtP+pPgtP		wt	ΔpgtP	ΔpgtP+pPgtP	wt	ΔpgtP	ΔpgtP+pPgtP
2345.69	69.1445	3208.66	3.37027	1.83976	3.50632		22858.1	795.554	49999.4	4.35904	2.90067	4.69896
2176.97	181.918	1518.89	3.33785	2.25988	3.18153		28867	789.572	10344.9	4.4604	2.89739	4.01473
9799	358.143	2597.6	3.99118	2.55406	3.41457		67309.7	1063.91	7777.99	4.82808	3.0269	3.89087
3021.41	86.1069	1754.49	3.48021	1.93504	3.24415		61857.7	1122.6	2354.94	4.79139	3.05022	3.37198
4499.61	185.666	7413.89	3.65318	2.26873	3.87005		34524.8	246.714	9574.68	4.53813	2.39219	3.98112
5057.19	103.109	6610.38	3.70391	2.0133	3.82023		31249.1	1492.99	40405.1	4.49484	3.17406	4.60644
7418.35	129.69	21158	3.87031	2.11291	4.32547		43182.8	1778.38	203295	4.63531	3.25002	5.30813
Fig. 3d
CFU/well (×105)								Fold intracellular replcation (20 h/2 h)
wt-10 mM glucose		wt-20 mM glucose		ΔpgtP-10 mM glucose		ΔpgtP-20 mM glucose		wt-10 mM glucose	wt-20 mM glucose	ΔpgtP-10 mM glucose	ΔpgtP-20 mM glucose
2 h	20 h	2 h	20 h	2 h	20 h	2 h	20 h
1.83	10.74	1.79	11.35	1.32	1.78	1.33	5.66	5.86885	6.34078	1.34848	4.25564
1.39	11.57	1.37	10.94	1.44	4.4	1.56	8.15	8.32374	7.9854	3.05556	5.22436
1.95	12.19	1.88	19.04	1.51	3.28	1.62	8.32	6.25128	10.1277	2.17219	5.1358
Fig. 3e
Number of mice						Survival (%)
Days after infection	wt+PBS	wt+Glucose	ΔpgtP+PBS	ΔpgtP+Glucose		Days after infection	wt+PBS	wt+Glucose	ΔpgtP+PBS	ΔpgtP+Glucose
0	8	8	8	8		0	100	100	100	100
1	8	8	8	8		1	100	100	100	100
2	8	6	8	8		2	100	75	100	100
3	8	6	8	8		3	100	75	100	100
4	8	6	8	8		4	100	75	100	100
5	8	5	8	8		5	100	62.5	100	100
6	6	2	8	8		6	75	25	100	100
7	2	0	8	7		7	25	0	100	87.5
8	0	0	8	5		8	0	0	100	62.5
9	0	0	8	5		9	0	0	100	62.5
10	0	0	8	5		10	0	0	100	62.5
11	0	0	8	4		11	0	0	100	50
12	0	0	8	3		12	0	0	100	37.5
13	0	0	8	3		13	0	0	100	37.5
14	0	0	8	3		14	0	0	100	37.5
15	0	0	8	3		15	0	0	100	37.5
16	0	0	8	3		16	0	0	100	37.5
17	0	0	8	3		17	0	0	100	37.5
18	0	0	8	3		18	0	0	100	37.5
19	0	0	8	3		19	0	0	100	37.5
20	0	0	8	3		20	0	0	100	37.5
Fig. 3f
Liver								Spleen
CFU/g organ				log10 (CFU /g organ)				CFU/g organ				log10 (CFU /g organ)
wt+PBS	wt+Glucose	ΔpgtP+PBS	ΔpgtP+Glucose	wt+PBS	wt+Glucose	ΔpgtP+PBS	ΔpgtP+Glucose	wt+PBS	wt+Glucose	ΔpgtP+PBS	ΔpgtP+Glucose	wt+PBS	wt+Glucose	ΔpgtP+PBS	ΔpgtP+Glucose
14189.3	56818.2	737.461	3446.25	4.15196	4.75449	2.86774	3.53735	141304	476190	1838.38	24550.3	5.15016	5.67778	3.26444	4.39006
38931.4	121495	144.258	1730.69	4.5903	5.08456	2.15914	3.23822	155039	223220	3455.94	13012.6	5.19044	5.34873	3.53857	4.11436
50427.5	159574	90.2986	11386.3	4.70267	5.20296	1.95568	4.05638	269663	485352	328.767	14097.2	5.43082	5.68606	2.51689	4.14913
65094.4	274194	447.916	1711.66	4.81354	5.43806	2.6512	3.23342	386792	544711	3538.46	2816.9	5.58748	5.73617	3.54881	3.44977
74736.7	33333.3	134.301	3448.28	4.87353	4.52288	2.12808	3.5376	684685	1.08434e+06	1099.62	32514.6	5.83549	6.03516	3.04124	4.51208
20840.3	83729.5	244.355	5373.83	4.3189	4.92288	2.38802	3.73028	91150.4	384171	1337.3	19272.7	4.95976	5.58452	3.12623	4.28494
43524.6	40146	1996.02	6630.43	4.63873	4.60364	3.30017	3.82154	1.07477e+06	193681	788	21718.8	6.03131	5.28709	2.89653	4.33683
Fig. 3g									Fig. 3h
Fold intracellular replcation (20 h/2 h)				Relative fold replication					Fold intracellular replcation (20 h/2 h)			Relative fold replication
OE - 3PG -	OE - 3PG +	OE + 3PG -	OE + 3PG +	OE - 3PG +/OE - 3PG -	OE + 3PG -/OE - 3PG -	OE + 3PG +/OE - 3PG -			wt	ΔpgtP	ΔptsG/manXYZ/glk	ΔpgtP /wt	ΔptsG/manXYZ/glk /wt
8.03871	15.3907	5.8777	21.2014	1.91458	0.731174	2.63741			6	1.79487	4.01429	0.299145	0.669048
8.875	17.8408	5.34225	12.2464	2.01023	0.601943	1.37987			5.98086	2.06771	4.20207	0.345721	0.702587
9.14045	16.9882	5.95092	13.8718	1.85857	0.651053	1.51763			5.75949	1.26316	3.76404	0.219318	0.653537
Fig. 3i
CFU raw data				CI (ΔptsG/manXYZ/glk vs. ΔpgtP)
Liver		Spleen		Liver	Spleen
ΔpgtP	ΔptsG/manXYZ/glk	ΔpgtP	ΔptsG/manXYZ/glk
456.653	3397.76	3958.63	24922.1	0.134398	0.15884
752.04	9401.25	4415.67	49591.8	0.0799936	0.0890403
240.037	1176.65	1916.52	10767	0.204	0.177999
114.368	815.374	940.282	6213.8	0.140264	0.151322
224.738	1702.64	1174.82	6071.54	0.131994	0.193496
65.5737	533.103	202.931	1033.26	0.123004	0.196399
656.833	3569.75	4974.94	28900.8	0.183999	0.172138
132.651	1768.74	1504.29	20565.6	0.0749977	0.0731459
188.926	1124.44	869.862	6840.44	0.168018	0.127165

## Sheet: Fig. 4
Fig. 4a
Fold change in phgdh transcription compared to untreated PMs
wt /NT	ΔSPI-1 /NT	ΔSPI-2 /NT
0.375	0.75	0.4
0.467	0.835	0.457
0.283	0.865	0.343
Fig. 4b
Fold change in phgdh transcription compared to untreated PMs
wt /NT	ΔSPI-1 /NT	ΔsopE2 /NT	ΔsteB /NT	ΔsteA /NT	ΔsspH1 /NT	ΔgtgE /NT	ΔsipABCD /NT	ΔslrP /NT	ΔsptP /NT	ΔsopA /NT	ΔsopB /NT	ΔsopD /NT	ΔavrA /NT			wt /NT	ΔsopE2 /NT	ΔsopE2+pSopE2 /NT
0.386	0.867	1.007	0.574	0.474	0.476	0.456	0.479	0.572	0.415	0.236	0.488	0.488	0.413			0.511	0.784	0.327
0.491	0.933	1.105	0.555	0.455	0.547	0.366	0.5	0.477	0.443	0.457	0.384	0.584	0.333			0.366	0.95	0.487
0.412	1.023	0.867	0.352	0.356	0.369	0.269	0.369	0.235	0.321	0.544	0.466	0.317	0.352			0.489	0.807	0.393
Fig. 4c
Fig. 4d									Fig. 4e
Fold change in phgdh transcription compared to untreated RAW264.7 cells
SopE2 OE /NT
0.32
0.133
0.453
Fig. 4f
Serine level (absorbance at 450 nm)				Relative serine level					3PG level (aera)				Relative 3PG level
NT	wt	ΔsopE2	ΔsopE2+pSopE2	wt/ NT	ΔsopE2/ NT	ΔsopE2+pSopE2/ NT			NT	wt	ΔsopE2	ΔsopE2+pSopE2	wt/ NT	ΔsopE2/ NT	ΔsopE2+pSopE2/ NT
78.4664	30.5242	96.6787	57.7549	0.38901	1.2321	0.736046			9.7073	31.704	13.1642	27.7855	3.266	1.35611	2.86233
63.3249	33.1856	102.653	40.0299	0.524053	1.62105	0.632135			6.8898	31.1497	10.7692	18.1416	4.52113	1.56306	2.63311
39.4019	27.6659	76.9335	21.0108	0.702146	1.95253	0.533243			7.0351	19.3626	13.1872	25.2301	2.75228	1.87449	3.58632
Fig. 4g								Fig. 4h
Fold intracellular replcation (20 h/2 h)			Relative fold replication					Fold intracellular replcation (20 h/2 h)			Relative fold replication
wt	ΔsopE2	ΔsopE2+pSopE2	ΔsopE2/wt	ΔsopE2+pSopE2 /wt				wt	ΔsopE2	ΔsopE2+pSopE2	ΔsopE2/wt	ΔsopE2+pSopE2 /wt
5.87324	3.52147	7.10959	0.599579	1.21051				4.48837	1.92929	7.40854	0.429842	1.65061
4.60256	3.31081	4.73988	0.719341	1.02984				5.17486	2.84358	12.1078	0.549498	2.33974
6.61702	4.16766	7.6124	0.62984	1.15043				5.64925	3.44371	6.83636	0.609586	1.21014
Fig. 4i
										Fig. 4j
										Fold change in phgdh transcription compared to control siRNA-treated cells
										si-Cdc42/si-Control
										2.69
										2.561
										3.932
										Fig. 4k
										3PG level (aera)		Relative 3PG level (si-Cdc42 / si-Control)
										si-Control	si-Cdc42
										14.0806	5.0091	0.355745
										9.8095	4.9961	0.509312
										17.3849	7.734	0.444869
Fig. 4l					Fig. 4m
Fold intracellular replcation (6 h/1 h)		Relative fold replication (si-Cdc42/ si-Control)			Fold intracellular replcation (6 h/1 h)			Relative fold replication
si-Control	si-Cdc42				si-Control	si-Cdc42	si-Cdc42+ 1 mM 3PG	si-Cdc42/ si-Control	si-Cdc42+1mM 3PG / si-Control
10.1182	1.49038	0.147297			8.95298	2.90058	6.06849	0.32398	0.677818
10.7278	2.75658	0.256956			9.6259	1.81911	6.72832	0.188981	0.698981
8.68266	2.09442	0.241219			10.7446	1.75439	9.17829	0.16328	0.854223

## Sheet: Fig. 5
Fig. 5a								Fig. 5b
Fold change in pgtP gene transcription (relative to wt)								Fold intracellular replcation (20 h/2 h)				Relative fold replication
ΔvrpA/ wt	ΔvrpA+pVrpA/ wt							wt	ΔvrpA	ΔvrpA+pVrpA	ΔvrpA+pPgtP	ΔvrpA/wt	ΔvrpA+pVrpA /wt	ΔvrpA+pPgtP /wt
0.304	1.783
0.131	1.091							4.42273	1.2139	4.82065	2.78495	0.27447	1.08997	0.62969
0.092	1.213							5.73885	2.09146	9.30233	4.29139	0.364439	1.62094	0.747778
								5.37736	1.1561	10.1574	3.76316	0.214994	1.88891	0.699815
Fig. 5c
Number of mice				Survival (%)						Number of mice					Survival (%)
Days after infection	wt	ΔvrpA		Days after infection	wt	ΔvrpA				Days after infection	wt	ΔvrpA+pVrpA	ΔvrpA+pPgtP		Days after infection	wt	ΔpgtP	ΔpgtP+pPgtP
0	21	15		0	100	100				0	12	12	12		0	100	100	100
1	21	15		1	100	100				1	12	12	12		1	100	100	100
2	21	15		2	100	100				2	12	12	12		2	100	100	100
3	21	15		3	100	100				3	12	12	12		3	100	100	100
4	19	15		4	90.4762	100				4	12	10	12		4	100	83.3333	100
5	12	15		5	57.1429	100				5	8	7	12		5	66.6667	58.3333	100
6	6	15		6	28.5714	100				6	4	2	9		6	33.3333	16.6667	75
7	3	12		7	14.2857	80				7	2	0	5		7	16.6667	0	41.6667
8	1	9		8	4.7619	60				8	0	0	4		8	0	0	33.3333
9	0	6		9	0	40				9	0	0	2		9	0	0	16.6667
10	0	5		10	0	33.3333				10	0	0	1		10	0	0	8.33333
11	0	5		11	0	33.3333				11	0	0	0		11	0	0	0
12	0	4		12	0	26.6667
13	0	4		13	0	26.6667
14	0	4		14	0	26.6667
15	0	4		15	0	26.6667
16	0	4		16	0	26.6667
17	0	4		17	0	26.6667
18	0	4		18	0	26.6667
19	0	4		19	0	26.6667
20	0	4		20	0	26.6667
Fig. 5d
Liver										Spleen
CFU/g organ				log10 (CFU /g organ)						CFU/g organ				log10 (CFU /g organ)
wt	ΔvrpA	ΔvrpA+pVrpA	ΔvrpA+pPgtP	wt	ΔvrpA	ΔvrpA+pVrpA	ΔvrpA+pPgtP			wt	ΔvrpA	ΔvrpA+pVrpA	ΔvrpA+pPgtP	wt	ΔvrpA	ΔvrpA+pVrpA	ΔvrpA+pPgtP
45668.7	259.01	105521	5277.46	4.65962	2.41332	5.02334	3.72242			77721.6	1681.69	180174	28841.4	4.89054	3.22575	5.25569	4.46002
10910.4	377.148	15155.5	4159.41	4.03784	2.57651	4.18057	3.61903			47852.2	807.884	57416.3	8973.99	4.6799	2.90735	4.75904	3.95299
40087.7	233.4	26416	9405.99	4.60301	2.3681	4.42187	3.9734			103820	1834.4	61957.6	14931.3	5.01628	3.26349	4.79209	4.1741
26549.1	154.846	50024.5	2032.26	4.42405	2.1899	4.69918	3.30798			115974	1354.81	150641	18480.7	5.06436	3.13188	5.17794	4.26672
13610.3	301.39	42379.1	3164.26	4.13387	2.47913	4.62715	3.50027			30542.8	349.894	81538.9	9752.98	4.48491	2.54394	4.91137	3.98914
4213.19	182.202	8562.79	1944.05	3.62461	2.26055	3.93262	3.28871			83516.7	1561.64	69590.2	7826.29	4.92177	3.19358	4.84255	3.89356
9118.91	105.158	19806.9	4294.75	3.95994	2.02184	4.29682	3.63294			146608	3110.9	237156	43072	5.16616	3.49289	5.37503	4.63419
Fig. 5e
								Fig. 5f				Fig. 5g
								Fold enrichment of the promoter region DNA (VrpA-ChIP /Mock-ChIP)				Fold change in vrpA and pgtP gene transcription (relative to wt)
								PpgtP	PrpoS			vrpA			pgtP
								3.691	1.232			Δcrp /wt	Δcrp+pCRP /wt		Δcrp /wt	Δcrp+pCRP /wt
								5.452	0.695			0.099	1.494		0.253	1.477
								5.322	0.866			0.056	1.744		0.161	1.338
												0.028	1.853		0.075	1.237
Fig. 5h
Fig. 5i
Fold enrichment of the promoter region DNA (CRP-ChIP /Mock-ChIP)										Fig. 5j
PpgtP	PrpoS									cAMP levels (nM) in STM collected from infected PMs at 2, 8, and 20 hpi
2.361	1.212									2 h	8 h	20 h
4.213	1.03									0.9892	2.2717	3.6096
2.69	0.952									0.9086	2.2342	3.3617
										0.8754	2.101	2.8535
										1.3929	3.4822	6.1232
										1.6523	3.3046	7.012
Fig. 5k
Fold change in intracellular crp, vrpA and pgtP gene transcription (relative to that in RPMI medium [0 h])
crp			vrpA			pgtP
2 h	8 h	20 h	2 h	8 h	20 h	2 h	8 h	20 h
1.445	3.729	6.314	2.742	5.743	16.463	3.221	7.22	13.629
1.212	3.564	6.855	3.732	9.803	13.005	5.847	10.059	14.847
1.729	5.211	9.762	3.153	9.208	12.139	3.64	5.349	10.44

## Sheet: Fig. 6
Fig. 6a
Fold intracellular replcation (20 h/2 h)			Relative fold replication
wt	ΔcreB	ΔcreB+pCreB	ΔcreB /wt	ΔcreB+pCreB /wt
5.78146	1.18497	7.13869	0.204961	1.23476
6.84211	2.12871	9.17621	0.31112	1.34114
5.41935	1.40606	6.87861	0.259452	1.26927
Fig. 6b
Number of mice				Survival (%)					Number of mice				Survival (%)
Days after infection	wt	ΔcreB		Days after infection	wt	ΔcreB			Days after infection	wt	ΔcreB+pCreB		Days after infection	wt	ΔcreB+pCreB
0	12	12		0	100	100			0	12	12		0	100	100
1	12	12		1	100	100			1	12	12		1	100	100
2	12	12		2	100	100			2	12	12		2	100	100
3	12	12		3	100	100			3	12	12		3	100	100
4	9	12		4	75	100			4	9	12		4	75	100
5	4	9		5	33.3333	75			5	3	5		5	25	41.6667
6	3	9		6	25	75			6	2	2		6	16.6667	16.6667
7	0	8		7	0	66.6667			7	1	0		7	8.33333	0
8	0	5		8	0	41.6667			8	0	0		8	0	0
9	0	5		9	0	41.6667
10	0	5		10	0	41.6667
11	0	5		11	0	41.6667
12	0	5		12	0	41.6667
13	0	4		13	0	33.3333
14	0	4		14	0	33.3333
15	0	4		15	0	33.3333
16	0	4		16	0	33.3333
17	0	4		17	0	33.3333
18	0	4		18	0	33.3333
19	0	4		19	0	33.3333
20	0	4		20	0	33.3333
Fig. 6c
Liver							Spleen
CFU/g organ			log10 (CFU /g organ)				CFU/g organ			log10 (CFU /g organ)
wt	ΔcreB	ΔcreB+pCreB	wt	ΔcreB	ΔcreB+pCreB		wt	ΔcreB	ΔcreB+pCreB	wt	ΔcreB	ΔcreB+pCreB
5124.89	207.495	2734.09	3.70968	2.31701	3.43681		60452.5	2728.49	9367.99	4.78141	3.43592	3.97165
4352.12	1299.18	2280.42	3.6387	3.11367	3.35801		17063.8	3190.68	7018.78	4.23207	3.50388	3.84626
1889.43	559.881	1209.62	3.27633	2.7481	3.08265		70747.7	3801.94	13701.4	4.84971	3.58001	4.13676
8552.67	247.793	6667.52	3.9321	2.39409	3.82396		43685.7	816.704	6522.88	4.64034	2.91206	3.81444
14470.7	199.132	9822.16	4.16049	2.29914	3.99221		38658.5	698.615	16193	4.58724	2.84424	4.20933
3005.08	359.073	14893.1	3.47786	2.55518	4.17299		7251.35	2088.42	146271	3.86042	3.31982	5.16516
25321.1	427.583	10876.1	4.40348	2.63102	4.03647		50110.2	5380.96	453932	4.69993	3.73086	5.65699
Fig. 6d
Fold change in creB, creC, vrpB and ssaG gene transcription.
Pyruvate (1 mM /0 mM)						Lactate (1 mM /0 mM)
creB	creC	vrpB	ssaG			creB	creC	vrpB	ssaG
3.087	2.553	3.241	4.551			3.119	2.677	5.091	5.356
2.827	2.849	2.4	6.292			2.193	2.158	3.392	6.578
3.065	2.423	5.3	6.299			3.561	2.883	3.12	5.292
Fig. 6e
	Z-score
	wt			ΔcreB					Fig. 6f					Fig. 6g
ssrB	0.482522	1.15166	1.27359	-0.9762	-0.97873	-0.95285
ssrA	0.943343	0.753014	1.26935	-0.99077	-0.98673	-0.98821								Fold enrichment of the promoter region DNA (CreB-ChIP /Mock-ChIP)
ssaB	0.282001	1.12188	1.4173	-0.94763	-0.94132	-0.93222								PvrpB	PssrB
ssaC	0.583053	1.16471	1.19244	-0.97936	-0.98044	-0.9804								2.373	1.493
ssaD	0.63881	1.16673	1.14916	-0.98263	-0.98714	-0.98493								3.966	0.652
ssaE	0.071436	1.25582	1.37919	-0.91211	-0.70496	-1.08937								2.314	1.201
STM14_1692	0.881686	0.561632	1.45294	-0.9613	-0.96249	-0.97247
STM14_1693	0.688793	1.14627	1.12764	-1.05019	-1.02079	-0.89172
STM14_1694	0.550058	0.963725	1.39532	-0.98315	-0.97934	-0.94661
sscA	0.996206	0.756619	1.21978	-1.02448	-0.97994	-0.96819
sseC	0.752947	1.01699	1.20421	-0.98622	-1.00225	-0.98568
sseD	0.506438	1.14724	1.26125	-0.99511	-1.00195	-0.91786
sseE	0.37627	1.2277	1.26642	-0.95513	-0.97976	-0.9355
sscB	0.399028	0.991595	1.46279	-1.00056	-0.91864	-0.93421
sseF	0.996483	1.09516	0.90367	-1.00235	-0.98275	-1.01021
sseG	0.305157	1.41125	1.11402	-0.98403	-0.8977	-0.94869
ssaG	0.996261	0.610193	1.32824	-0.98618	-0.97174	-0.97677
ssaH	0.339009	0.957444	1.5227	-0.94499	-0.92102	-0.95314		Fig. 6h
ssaI	0.666363	0.601985	1.57808	-0.95167	-0.98294	-0.91182
ssaJ	0.559611	1.05984	1.30712	-0.97516	-0.96901	-0.9824
STM14_1706	0.846343	1.00027	1.1422	-0.9869	-1.02009	-0.98183
ssaK	0.532676	0.987929	1.38654	-0.9746	-0.98308	-0.94947
ssaL	0.670457	1.14446	1.1471	-0.98399	-1.00151	-0.97651
ssaM	0.391096	1.37942	1.09698	-0.95505	-0.96016	-0.95228
ssaV	0.400797	1.28873	1.18966	-0.96221	-0.95813	-0.95884
ssaN	1.10163	0.876008	1.01587	-0.99877	-0.99802	-0.99672
ssaO	0.697537	0.852251	1.3843	-1.00496	-0.95749	-0.97164
ssaP	1.05025	0.973836	0.972518	-0.99316	-0.93255	-1.07089
ssaQ	0.818973	1.18595	0.978087	-0.99669	-0.9975	-0.98882
ssaR	0.840583	0.730227	1.36991	-0.97927	-1.00199	-0.95946
ssaS	0.565208	0.75463	1.54124	-0.90555	-1.02011	-0.93542
ssaT	1.3474	0.825884	0.77031	-0.86342	-1.04008	-1.04008
ssaU	0.671368	0.977753	1.30088	-0.97524	-0.99198	-0.98278
Fig. 6i								Fig. 6j
Fold enrichment of the promoter region DNA (VrpB-ChIP /Mock-ChIP)								Fold intracellular replcation (20 h/2 h)				Relative fold replication
PssrA	PssrB	PrpoS						wt	ΔvrpB	ΔvrpB+pVrpB	ΔvrpB+pSsrB	ΔvrpB/wt	ΔvrpB+pVrpB /wt	ΔvrpB+pSsrB /wt
6.046	4.163	1.032
7.423	3.852	1.263						6.02649	1.73288	11.9005	11.0709	0.287543	1.9747	1.83704
5.123	4.055	0.982						4.6338	1.15957	5.22449	5.83544	0.250243	1.12747	1.25932
								5.89474	1.18675	7.07483	13.744	0.201323	1.20019	2.33158
Fig. 6k
Number of mice				Survival (%)					Number of mice					Survival (%)
Days after infection	wt	ΔvrpB		Days after infection	wt	ΔvrpB			Days after infection	wt	ΔvrpB+pVrpB	ΔvrpB+pSsrB		Days after infection	wt	ΔvrpB+pVrpB	ΔvrpB+pSsrB
0	12	12		0	100	100			0	12	12	12		0	100	100	100
1	12	12		1	100	100			1	11	12	12		1	91.6667	100	100
2	12	12		2	100	100			2	11	12	12		2	91.6667	100	100
3	12	12		3	100	100			3	11	12	9		3	91.6667	100	75
4	10	12		4	83.3333	100			4	11	12	3		4	91.6667	100	25
5	4	11		5	33.3333	91.6667			5	7	10	0		5	58.3333	83.3333	0
6	2	8		6	16.6667	66.6667			6	4	4	0		6	33.3333	33.3333	0
7	0	7		7	0	58.3333			7	0	3	0		7	0	25	0
8	0	6		8	0	50			8	0	0	0		8	0	0	0
9	0	6		9	0	50
10	0	5		10	0	41.6667
11	0	5		11	0	41.6667
12	0	4		12	0	33.3333
13	0	4		13	0	33.3333
14	0	4		14	0	33.3333
15	0	4		15	0	33.3333
16	0	4		16	0	33.3333
17	0	4		17	0	33.3333
18	0	4		18	0	33.3333
19	0	4		19	0	33.3333
20	0	4		20	0	33.3333
Fig. 6l
Liver										Spleen
CFU/g organ				log10 (CFU /g organ)						CFU/g organ				log10 (CFU /g organ)
wt	ΔvrpB	ΔvrpB+pVrpB	ΔvrpB+pSsrB	wt	ΔvrpB	ΔvrpB+pVrpB	ΔvrpB+pSsrB			wt	ΔvrpB	ΔvrpB+pVrpB	ΔvrpB+pSsrB	wt	ΔvrpB	ΔvrpB+pVrpB	ΔvrpB+pSsrB
172019	596.643	4578.55	86081.6	5.23558	2.77571	3.66073	4.93491			46249.8	3066.7	59636.8	593205	4.66511	3.48667	4.77551	5.77321
3105.9	329.62	11504.1	45922.8	3.49219	2.51801	4.06085	4.66203			66040.9	12711.9	18735	302437	4.81981	4.10421	4.27265	5.48063
5796.55	1386.17	6174.74	14779.5	3.76317	3.14182	3.79062	4.16966			57834.2	10468.7	126075	782146	4.76218	4.01989	5.10063	5.89329
10447.9	944.161	8974.88	126484	4.01903	2.97505	3.95303	5.10203			96491.9	1899.66	46417.5	55567.6	4.98449	3.27867	4.66668	4.74482
6974.9	242.029	4418.56	92857.9	3.84354	2.38387	3.64528	4.96782			27811.9	1200.28	42563.8	213731	4.44423	3.07928	4.62904	5.32987
13633.7	409.836	31095.8	48545	4.13461	2.61261	4.4927	4.68614			34224.6	4214.53	57263.2	88431.1	4.53434	3.62475	4.75788	4.9466
5253.75	565.199	8659.43	119189	3.72047	2.7522	3.93749	5.07624			23337.6	5046.41	99613.3	494781	4.36806	3.70298	4.99832	5.69441
Fig. 6m
Fold change in intracellular creB, vrpB and ssaG gene transcription (relative to that in RPMI medium [0 h])
creB			vrpB			ssaG
2 h	8 h	20 h	2 h	8 h	20 h	2 h	8 h	20 h
1.044	2.35	4.013	5.43	4.059	10.972	5.625	10.783	22.902
1.127	2.724	5.208	3.057	7.731	9.152	6.101	13.742	25.253
1.345	2.957	4.769	3.093	6.915	12.835	4.95	15.053	20.875
Fig. 6n
Fold change in ssaG gene transcription (relative to wt+0 mM pyruvate)									Fold change in ssaG gene transcription (relative to wt+0 mM lactate)
	0 mM pyruvate			1 mM pyruvate						0 mM lactate			1 mM lactate
wt	1	1	1	4.712	6.441	6.193			wt	1	1	1	3.867	4.22	5.216
ΔcreB	0.14	0.244	0.056	0.339	0.087	0.125			ΔcreB	0.193	0.21	0.096	0.098	0.22	0.207
ΔvrpB	0.205	0.103	0.054	0.163	0.097	0.217			ΔvrpB	0.277	0.107	0.374	0.374	0.192	0.22

## Sheet: Supplementary Fig. 1
Supplementary Fig. 1c
hpi/fluorescence intensity	NT			STM
2	263	438	156	394	275	128
8	314	230	272	1355	1214	448
20	229	171	183	926	801	433
Supplementary Fig. 1d
hpi/lactate production (μM/105 PMs)	NT			STM
2	1.27	1.39	1.51	3.21	2.22	2.3
8	2.25	3.57	2.57	8.94	6.98	6.6
20	3.65	4.29	3.33	7.2	10.88	11.24
Supplementary Fig. 1e
hpi/ cell viability (%)
2	93.5	94.3	91.2
8	89	90.4	87.2
20	79.5	82.3	76.7
Supplementary Fig. 1f
Bacteria per PM
1	1	2
1	1	4
20	4	1
7	1	2
3	1	4
1	1	1
2	5	1
1	12	5
1	6	2
2	5	7
2	5	2
1	1	2
1	1	13
5	1	3
1	10	2
2	6	1
2	9	8
2	1	4
1	10	1
1	3	1
1	20	1
5	1	1
3	1	2
2	2	4
1	2	2
1	2	7
1	4	5
3	2	3
1	2	2
1	14	2
1	9	4
7	5	4
3	8	2
1	6	12
1	4	6
2	2	1
2	3	1
4	4	1
1	3	1
1	1	1
2	1	1
3	1	1

## Sheet: Supplementary Fig. 2
		Supplementary Fig. 2a										Supplementary Fig. 2b
												Lactate production (μM/105 cells)	si-Control	si-Pfkfb3	Relative lactate level (si-Pfkfb3/ si-Control)
													3.42902	1.35989	0.396583
													4.07854	2.36371	0.579548
													4.72474	1.72508	0.365117
												Pyruvate production (nM/105 cells)	si-Control	si-Pfkfb3	Relative lactate level (si-Pfkfb3/ si-Control)
													3.25725	2.26724	0.696061
													4.66723	3.18415	0.682236
													2.62942	1.40268	0.533456
	Supplementary Fig. 2c
		LB medium										RPMI medium
		hours post-incubation/OD600	0 mM PFK-15			3 mM PFK-15						hours post-incubation/OD600	0 mM PFK-15			3 mM PFK-15
		0	0.2268	0.2418	0.2377	0.2307	0.2458	0.2388				0	0.1874	0.1884	0.2051	0.1982	0.1997	0.2051
		1	0.5632	0.5812	0.5664	0.5447	0.5782	0.5485				1	0.3236	0.332	0.3589	0.3425	0.3484	0.3589
		2	1.1198	1.1594	1.1682	1.0973	1.1782	1.1272				2	0.4897	0.5015	0.545	0.5384	0.5368	0.545
		3	1.3962	1.4336	1.4459	1.385	1.4526	1.4103				3	0.6624	0.6314	0.6518	0.669	0.6564	0.6518
		4	1.5173	1.5538	1.5654	1.505	1.5719	1.5303				4	0.7797	0.7401	0.746	0.7338	0.731	0.746
		5	1.5893	1.6243	1.6313	1.5762	1.6253	1.5654				5	0.7783	0.7513	0.7681	0.7473	0.7383	0.7681
		6	1.6083	1.6435	1.6523	1.5943	1.6424	1.5826				6	0.7695	0.7445	0.7934	0.7672	0.7493	0.7934
		7	1.6211	1.6553	1.6641	1.6059	1.6532	1.5919				7	0.7692	0.7413	0.8162	0.7829	0.7609	0.8162
		8	1.6285	1.6634	1.6724	1.614	1.6603	1.5991				8	0.7659	0.7386	0.82	0.7836	0.7718	0.82
		9	1.6336	1.6672	1.6755	1.619	1.6621	1.6004				9	0.7556	0.7366	0.8212	0.7904	0.768	0.8212
		10	1.6346	1.6698	1.6776	1.6217	1.6627	1.6012				10	0.756	0.7324	0.8213	0.7874	0.7738	0.8213
		11	1.6363	1.6704	1.6775	1.623	1.6609	1.6012				11	0.7331	0.74045	0.8184	0.7839	0.7713	0.8184
		12	1.6361	1.6698	1.6776	1.6235	1.6593	1.5986				12	0.715	0.7519	0.814	0.7805	0.7668	0.814
		13	1.6365	1.6694	1.6767	1.6239	1.6567	1.5967				13	0.7281	0.7348	0.8121	0.777	0.7641	0.8121
		14	1.6359	1.667	1.6732	1.6227	1.6518	1.5931				14	0.765	0.7017	0.8005	0.7728	0.7596	0.8005
		15	1.6341	1.6664	1.673	1.6212	1.6486	1.5902				15	0.7649	0.6823	0.7963	0.7631	0.7541	0.7963
		16	1.6333	1.6641	1.6685	1.6203	1.6438	1.5859				16	0.7342	0.6683	0.7876	0.7565	0.7462	0.7876
		17	1.6322	1.6625	1.6671	1.6191	1.6409	1.5818				17	0.7181	0.6598	0.7807	0.7486	0.7412	0.7807
		18	1.6309	1.6589	1.6623	1.6172	1.6368	1.579				18	0.7087	0.6557	0.7738	0.7431	0.7351	0.7738
		19	1.6279	1.6561	1.6595	1.6146	1.6321	1.5739				19	0.6977	0.654	0.7696	0.7356	0.7299	0.7696
		20	1.6267	1.654	1.6573	1.6135	1.6292	1.5712				20	0.6981	0.6537	0.7664	0.7322	0.726	0.7664
		21	1.6252	1.6521	1.6551	1.6116	1.6265	1.5678				21	0.6941	0.6776	0.7616	0.7287	0.7229	0.7616
		22	1.6254	1.6512	1.653	1.6114	1.6239	1.5656				22	0.6944	0.6932	0.7613	0.7267	0.7183	0.7613
		23	1.6235	1.6492	1.6507	1.6105	1.6212	1.5626				23	0.6935	0.7099	0.7586	0.7243	0.7164	0.7586
		24	1.6221	1.6485	1.6493	1.6087	1.6185	1.5598				24	0.6933	0.7302	0.7595	0.7239	0.7138	0.7595
		Supplementary Fig. 2d
		Supplementary Fig. 2e

## Sheet: Supplementary Fig. 3
Supplementary Fig. 3a
G6P				F6P				FBP				DHAP				G3P				3PG				2PG				PEP				pyruvate				lactate
hours post-incubation/A600 (mean)	wt	Δuhpt		hours post-incubation/A600 (mean)	wt	Δuhpt		hours post-incubation/A600 (mean)	wt	Δuhpt		hours post-incubation/A600 (mean)	wt	Δuhpt		hours post-incubation/A600 (mean)	wt	Δuhpt		hours post-incubation/A600 (mean)	wt	ΔpgtP		hours post-incubation/A600 (mean)	wt	ΔpgtP		hours post-incubation/A600 (mean)	wt	ΔpgtP		hours post-incubation/A600 (mean)	wt	ΔcstA-ydbD		hours post-incubation/A600 (mean)	wt	ΔlldP
0	0.0874	0.0901		0	0.0967	0.088		0	0.0979	0.0865		0	0.0963	0.0889		0	0.0963	0.0893		0	0.0982	0.088		0	0.0978	0.0872		0	0.0993	0.0884		0	0.1002	0.0996		0	0.1022	0.0993
1	0.089	0.0904		1	0.1086	0.0879		1	0.1098	0.0868		1	0.1015	0.0879		1	0.1017	0.089		1	0.1126	0.0882		1	0.1113	0.0878		1	0.118	0.0886		1	0.1118	0.0991		1	0.1094	0.1012
2	0.0936	0.0905		2	0.1533	0.0879		2	0.1556	0.0877		2	0.1129	0.0879		2	0.1124	0.0893		2	0.1697	0.0882		2	0.1628	0.0878		2	0.1697	0.089		2	0.1447	0.0993		2	0.139	0.112
3	0.1093	0.0904		3	0.2332	0.0878		3	0.2357	0.0897		3	0.1258	0.088		3	0.1256	0.0893		3	0.224	0.0882		3	0.2216	0.0877		3	0.2189	0.0888		3	0.1967	0.0996		3	0.2072	0.1356
4	0.1518	0.0902		4	0.2944	0.0876		4	0.306	0.0933		4	0.1492	0.0879		4	0.1494	0.0892		4	0.2474	0.0884		4	0.2437	0.0878		4	0.2542	0.0885		4	0.2305	0.0997		4	0.2394	0.1482
5	0.2022	0.0905		5	0.3811	0.0878		5	0.3973	0.0998		5	0.1816	0.088		5	0.1825	0.0894		5	0.2635	0.0885		5	0.2614	0.088		5	0.2734	0.0889		5	0.2449	0.0998		5	0.254	0.1481
6	0.249	0.0904		6	0.4466	0.0878		6	0.463	0.1113		6	0.2266	0.0883		6	0.2305	0.0897		6	0.2675	0.0885		6	0.2711	0.0879		6	0.2829	0.0889		6	0.2513	0.0997		6	0.2628	0.1487
7	0.2953	0.0906		7	0.4705	0.088		7	0.5105	0.1413		7	0.2678	0.0882		7	0.2746	0.0898		7	0.2783	0.0885		7	0.2816	0.0878		7	0.2821	0.0887		7	0.2616	0.1		7	0.2743	0.1538
8	0.3551	0.0904		8	0.4985	0.0878		8	0.5493	0.1587		8	0.35	0.0884		8	0.3495	0.0896		8	0.2849	0.0885		8	0.2839	0.0877		8	0.2832	0.0889		8	0.2736	0.1001		8	0.2881	0.1593
9	0.3942	0.0905		9	0.5201	0.0879		9	0.5785	0.1691		9	0.4119	0.0885		9	0.4071	0.0898		9	0.2844	0.0884		9	0.287	0.0879		9	0.2837	0.089		9	0.2799	0.1003		9	0.2954	0.162
10	0.4152	0.0907		10	0.5409	0.0879		10	0.6012	0.1719		10	0.4594	0.0884		10	0.4549	0.0897		10	0.2833	0.0885		10	0.2945	0.0877		10	0.2872	0.0887		10	0.289	0.1		10	0.304	0.1641
12	0.4624	0.0906		12	0.5753	0.0879		12	0.6297	0.177		12	0.5394	0.0884		12	0.5266	0.0895		12	0.2811	0.0883		12	0.3044	0.0875		12	0.2941	0.0887		12	0.311	0.0993		12	0.3111	0.1652
14	0.491	0.0905		14	0.6215	0.0877		14	0.647	0.1793		14	0.6014	0.0886		14	0.5628	0.0896		14	0.2788	0.0884		14	0.3175	0.0878		14	0.302	0.0888		14	0.3211	0.0994		14	0.3006	0.1651
16	0.5046	0.0907		16	0.6468	0.0881		16	0.6593	0.1796		16	0.6254	0.0887		16	0.6036	0.0899		16	0.2771	0.0886		16	0.3273	0.0877		16	0.3046	0.0886		16	0.3168	0.0993		16	0.2936	0.1648
18	0.5148	0.0906		18	0.6642	0.0878		18	0.6552	0.1797		18	0.6612	0.0886		18	0.6214	0.0897		18	0.2754	0.0884		18	0.3248	0.0879		18	0.3103	0.0886		18	0.3121	0.099		18	0.29	0.1638
20	0.5154	0.0908		20	0.6608	0.088		20	0.6479	0.18		20	0.6746	0.0887		20	0.6172	0.0898		20	0.2735	0.0886		20	0.3227	0.088		20	0.3176	0.0886		20	0.3081	0.0974		20	0.2881	0.1628
22	0.5084	0.0908		22	0.654	0.0881		22	0.6397	0.1819		22	0.6811	0.0887		22	0.6031	0.0899		22	0.2718	0.0884		22	0.3227	0.0879		22	0.3208	0.0833		22	0.3054	0.0973		22	0.2866	0.1625
24	0.4927	0.0907		24	0.6424	0.0879		24	0.6313	0.182		24	0.6748	0.0886		24	0.595	0.0897		24	0.2702	0.0886		24	0.3263	0.088		24	0.3255	0.0829		24	0.3031	0.0976		24	0.2861	0.1629
Supplementary Fig. 3c								Supplementary Fig. 3d											Supplementary Fig. 3e
Bacteria per PM							3PG level (aera)			Relative 3PG level			lactate (μM/105 PMs)			Relative 3PG level			Fold intracellular replcation (20 h/2 h)			Relative fold replication			Fold intracellular replcation (20 h/2 h)		Relative fold replication
2 h			20 h				NT	wt	ΔpgtP	wt/NT	ΔpgtP/NT		NT	wt	ΔpgtP	wt/NT	ΔpgtP/NT		wt	ΔcstA-ydbD	ΔlldP	ΔcstA-ydbD /wt	ΔlldP /wt		wt	ΔlldpΔcstA-ybdD	ΔlldpΔcstA-ybdD/wt
wt	ΔpgtP	ΔcreB	wt	ΔpgtP	ΔcreB		3.3548	10.4354	12.2785	3.11059	3.65998		2.6882	6.3542	7.0142	2.36374	2.60926								6.74561	6.4925	0.962477
1	3	1	11	2	1		8.3979	27.767	25.6875	3.30642	3.0588		3.4885	8.4173	7.0128	2.41287	2.01026		5.1561	4.14433	4.08466	0.803773	0.792199		5.72982	5.89115	1.02816
2	1	1	5	3	1		5.3116	19.1317	21.7344	3.60187	4.09187		2.0103	4.4015	4.6739	2.18947	2.32498		4.62821	7.55758	5.27273	1.63294	1.13926		6.29694	5.52422	0.877286
2	1	1	7	1	3														5.59184	6.46629	4.82162	1.15638	0.862261
1	2	1	2	5	2
1	2	2	8	2	2
2	2	1	10	5	4
2	2	1	22	6	2			Supplementary Fig. 3f
3	1	2	4	2	7			Number of mice						Survival (%)							Number of mice				Survival (%)
1	1	3	13	4	5			Days after infection	wt	ΔcstA-ydbD	ΔlldP			Days after infection	wt	ΔpgtP	ΔpgtP+pPgtP				Days after infection	wt	ΔlldpΔcstA-ybdD		Days after infection	wt	ΔlldpΔcstA-ybdD
4	1	2	10	2	2			0	8	8	8			0	100	100	100				0	8	8		0	100	100
1	1	1	6	4	1			1	8	8	8			1	100	100	100				1	8	8		1	100	100
2	2	1	13	3	2			2	8	8	8			2	100	100	100				2	8	8		2	100	100
1	2	1	6	2	1			3	8	6	8			3	100	75	100				3	8	8		3	100	100
2	2	1	2	2	3			4	7	4	3			4	87.5	50	37.5				4	7	6		4	87.5	75
1	1	3	14	1	1			5	2	1	3			5	25	12.5	37.5				5	5	2		5	62.5	25
1	3	3	17	2	3			6	1	1	1			6	12.5	12.5	12.5				6	5	1		6	62.5	12.5
2	1	2	11	3	1			7	0	0	1			7	0	0	12.5				7	1	0		7	12.5	0
1	1	1	5	3	7			8	0	0	0			8	0	0	0				8	0	0		8	0	0
2	1	3	5	2	5
1	2	2	4	1	2
3	2	1	14	6	2			Supplementary Fig. 3g
1	4	2	6	3	1			Liver							Spleen							Liver					Spleen
1	1	1	9	3	1			CFU/g organ			log10 (CFU /g organ)				CFU/g organ			log10 (CFU /g organ)				CFU/g organ		log10 (CFU /g organ)			CFU/g organ		log10 (CFU /g organ)
1	2	1	6	4	3			wt	ΔcstA-ydbD	ΔlldP	wt	ΔcstA-ydbD	ΔlldP		wt	ΔcstA-ydbD	ΔlldP	wt	ΔcstA-ydbD	ΔlldP		wt	ΔlldpΔcstA-ybdD	wt	ΔlldpΔcstA-ybdD		wt	ΔlldpΔcstA-ybdD	wt	ΔlldpΔcstA-ybdD
1	1	1	9	3	1			2335	5753	32631	3.36829	3.75989	4.51363		17456.1	51666.6	50000	4.24195	4.71321	4.69897		163335	42539.8	5.21308	4.6288		327541	106314	5.51527	5.02659
1	1	1	22	1	2			14176	5797	2435	4.15155	3.7632	3.3865		97916.8	12000	15405.4	4.99086	4.07918	4.18767		91281.1	262522	4.96038	5.41917		410294	1.37078e+06	5.6131	6.13697
1	1	1	7	1	2			167713	10510	18405	5.22457	4.0216	4.26494		263636	42089.5	73898.2	5.42101	4.62417	4.86863		221509	199267	5.34539	5.29944		922471	1.10937e+06	5.96495	6.04508
6	1	1	8	7	2			4666	15964	6463.99	3.66895	4.20314	3.8105		26637.2	58461.5	28405.8	4.42549	4.76687	4.45341		167009	52109.5	5.22274	4.71692		417930	289794	5.6211	5.46209
2	1	1	14	5	5			7671	6025	9338	3.88485	3.77996	3.97025		13193.3	40151.5	20000	4.12035	4.6037	4.30103		43361.1	388350	4.6371	5.58922		203804	716243	5.30921	5.85506
1	3	1	27	5	1			9996.32	56296.1	16233	3.99984	4.75048	4.2104		14329.9	93166.8	20684.9	4.15624	4.96926	4.31565		502363	113591	5.70102	5.05534		1.53452e+06	174965	6.18597	5.24295
2	1	1	19	1	3			140.845	3203.13	1315.79	2.14874	3.50557	3.11919		175.439	21666.7	8974.35	2.24412	4.33579	3.953		279998	73110.9	5.44716	4.86398		563338	325037	5.75077	5.51193
3	1	2	5	1	5			155625	7872.34	2028.99	5.19208	3.8961	3.30728		5866.66	39800	9090.9	3.76839	4.59988	3.95861		60384.9	28238.8	4.78093	4.45085		826248	464545	5.91711	5.66703
2	1	1	13	2	6			769.231	9043.47	1052.63	2.88606	3.95634	3.02228		342718	35476.2	5696.2	5.53494	4.54994	3.75559
3	1	2	8	3	3
1	1	2	6	2	5
2	1	1	2	14	5
1	2	1	11	3	2
2	1	1	27	4	7
2	4	1	19	3	1
3	2	3	6	5	6
1	1	3	21	3	2
4	1	2	24	1	2
1	2	2	7	2	2
2	1	1	10	4	5
2	2	1	13	2	6
3	1	5	22	3	7
1	1	5	12	3	3
2	1	2	6	1	2
3	1	1	3	4	3
1	1	3	9	9	2
3	1	1	14	13	3
2	1	2	19	10	2
2	1	3	21	2	1
2	1	1	8	3	3
2	1	1	4	3	2
1	1	2		2	1
1	1	1		2	8
1	1	1			3
1	1	3			3
1	2	2			3
3	1	1			2
3	1	1			1
1	1	2			4
1	4	2
2		1
2		3
2		2
1		1
1		1
3		2
2		1
1		4
1		2
2		2
1		1
1		2
1		2
1		4
1		1
1		3
1		1
4		1
1		1
1		1
1		2
1		2
1
2

## Sheet: Supplementary Fig. 4
Supplementary Fig. 4a
Fold change in slc2a1 and pfkfb3 transcription compared to uninfected PMs
	wt /NT			ΔsopE2 /NT
slc2a1	4.28	4.332	4.087	4.476	4.117	3.826
pfkfb3	10.437	10.916	13.626	11.008	14.852	9.441
Supplementary Fig. 4b
Number of mice						Survival (%)
Days after infection	wt	ΔsopE2	ΔsopE2+pSopE2			Days after infection	wt	ΔsopE2	ΔsopE2+pSopE2
0	10	10	10			0	100	100	100
1	10	10	10			1	100	100	100
2	10	10	10			2	100	100	100
3	10	10	10			3	100	100	100
4	8	10	10			4	80	100	100
5	6	10	10			5	60	100	100
6	6	10	8			6	60	100	80
7	4	6	5			7	40	60	50
8	0	4	1			8	0	40	10
9	0	4	0			9	0	40	0
10	0	3	0			10	0	30	0
11	0	3	0			11	0	30	0
12	0	1	0			12	0	10	0
13	0	0	0			13	0	0	0
Supplementary Fig. 4c
Liver								Spleen
CFU/g organ			log10 (CFU /g organ)					CFU/g organ			log10 (CFU /g organ)
wt	ΔsopE2	ΔsopE2+pSopE2	wt	ΔsopE2	ΔsopE2+pSopE2			wt	ΔsopE2	ΔsopE2+pSopE2	wt	ΔsopE2	ΔsopE2+pSopE2
24012.3	1389.38	8335.64	4.38043	3.14282	3.92094			162681	33413.1	386545	5.21134	4.52392	5.5872
132207	1739.8	32359.4	5.12125	3.2405	4.51			381589	13903.8	1.33326e+06	5.5816	4.14313	6.12491
55103.1	11495.5	33113.1	4.74118	4.06053	4.52			113202	17082.4	188009	5.05385	4.23255	5.27418
37356.5	7463.1	3715.35	4.57237	3.87292	3.57			447684	52980.7	136598	5.65097	4.72412	5.13545
49146.9	2721.53	19498.4	4.6915	3.43481	4.29			539032	39983.1	142354	5.73161	4.60188	5.15337
105713	11024.8	21379.6	5.02413	4.04237	4.33			4.17869e+06	17178	547641	6.62104	4.23497	5.7385
81683.1	3311.26	28840.3	4.91213	3.51999	4.46			253189	9347.09	614695	5.40344	3.97068	5.78866
Supplementary Fig. 4d
Fold intracellular replcation (20 h/2 h)				Relative fold replication
wt	ΔsopE2	ΔpgtP	ΔsopE2ΔpgtP	ΔsopE2/wt	ΔpgtP/wt	ΔsopE2ΔpgtP/wt
6.07345	4.34351	1.88971	1.90977	0.715165	0.311142	0.314447
6.13056	4.08929	2.57759	2.47244	0.667033	0.420449	0.403298
7.18653	4.18875	1.94203	2.06711	0.582861	0.270232	0.287637
Supplementary Fig. 4e
CFU raw data				CI (ΔsopE2 vs. ΔpgtP)			CFU raw data				CI (ΔsopE2ΔpgtP vs. ΔpgtP)
Liver		Spleen		Liver	Spleen		Liver		Spleen		Liver	Spleen
ΔpgtP	ΔsopE2	ΔpgtP	ΔsopE2				ΔpgtP	ΔsopE2ΔpgtP	ΔpgtP	ΔsopE2ΔpgtP
489	1490	1130	6730	3.04703	5.95575		1520	1290	4170	3150	0.848684	0.755396
1120	5990	3210	9520	5.34821	2.96573		264	279	940	910	1.05682	0.968085
328	3210	1010	3610	9.78659	3.57426		1060	1110	1460	1240	1.04717	0.849315
460	3730	960	8940	8.1087	9.3125		315	344	2050	2360	1.09206	1.15122
680	8149.8	1280	16500	11.985	12.8906		424	339	3160	2890	0.799528	0.914557
790	9700	2120	18800	12.2785	8.86792		418	442	2500	2470	1.05742	0.988
850	6500	1630	6640	7.64706	4.07362		542	570	397	407	1.05166	1.02519
							860	750	1950	2030	0.872093	1.04103

[truncated: 3 more sheets: Supplementary Fig. 5, Supplementary Fig. 6, Supplementary Fig. 7]
